# Supplementary material for: Multi-year whole-blood transcriptome data for the study of onset and progression of Parkinson’s Disease
Source: Sci Data. 2019 Apr 5;6:20. doi: 10.1038/s41597-019-0022-9 (PMC6472336; doi:10.1038/s41597-019-0022-9)
Supplement: Supplementary file 1 — Download metadata file [file 41597_2019_22_MOESM1_ESM.zip]

Archive with 3 entries (3 files):
- a_Carninci322A_assay.txt
- s_Carninci322A_study.txt
- i_Investigation.txt
