# Supplementary material for: Multi-year whole-blood transcriptome data for the study of onset and progression of Parkinson’s Disease
Source: Sci Data. 2019 Apr 5;6:20. doi: 10.1038/s41597-019-0022-9 (PMC6472336; doi:10.1038/s41597-019-0022-9)
Supplement: Supplementary file 1 — Download metadata file [file 41597_2019_22_MOESM1_ESM.zip › a_Carninci322A_assay.txt]

Sample Name	Protocol REF	Parameter Value[instrument]	Parameter Value[manufacturer]	Assay Name	Raw Data File	Comment[Data Repository]	Comment[Data Record Accession]	Comment[Data Record URI]
blood for sample CNhi10654.ACC	CAGE library preparation	HiSeq2500	Illumina	RNA-seq for year 1 control CNhi10654.ACC	CNhi10654.ACC	DNA DataBank of Japan	JGAS00000000119	https://ddbj.nig.ac.jp/jga/viewer/view/study/JGAS00000000119
blood for sample CNhi10654.CAC	CAGE library preparation	HiSeq2500	Illumina	RNA-seq for year 1 control CNhi10654.CAC	CNhi10654.CAC	DNA DataBank of Japan	JGAS00000000119	https://ddbj.nig.ac.jp/jga/viewer/view/study/JGAS00000000119
blood for sample CNhi10655.AGT	CAGE library preparation	HiSeq2500	Illumina	RNA-seq for year 1 control CNhi10655.AGT	CNhi10655.AGT	DNA DataBank of Japan	JGAS00000000119	https://ddbj.nig.ac.jp/jga/viewer/view/study/JGAS00000000119
blood for sample CNhi10655.GCG	CAGE library preparation	HiSeq2500	Illumina	RNA-seq for year 1 control CNhi10655.GCG	CNhi10655.GCG	DNA DataBank of Japan	JGAS00000000119	https://ddbj.nig.ac.jp/jga/viewer/view/study/JGAS00000000119
blood for sample CNhi10656.ATG	CAGE library preparation	HiSeq2500	Illumina	RNA-seq for year 1 control CNhi10656.ATG	CNhi10656.ATG	DNA DataBank of Japan	JGAS00000000119	https://ddbj.nig.ac.jp/jga/viewer/view/study/JGAS00000000119
blood for sample CNhi10656.TAC	CAGE library preparation	HiSeq2500	Illumina	RNA-seq for year 1 control CNhi10656.TAC	CNhi10656.TAC	DNA DataBank of Japan	JGAS00000000119	https://ddbj.nig.ac.jp/jga/viewer/view/study/JGAS00000000119
blood for sample CNhi10656.ACG	CAGE library preparation	HiSeq2500	Illumina	RNA-seq for year 1 control CNhi10656.ACG	CNhi10656.ACG	DNA DataBank of Japan	JGAS00000000119	https://ddbj.nig.ac.jp/jga/viewer/view/study/JGAS00000000119
blood for sample CNhi10657.ACC	CAGE library preparation	HiSeq2500	Illumina	RNA-seq for year 1 control CNhi10657.ACC	CNhi10657.ACC	DNA DataBank of Japan	JGAS00000000119	https://ddbj.nig.ac.jp/jga/viewer/view/study/JGAS00000000119
blood for sample CNhi10657.CAC	CAGE library preparation	HiSeq2500	Illumina	RNA-seq for year 1 control CNhi10657.CAC	CNhi10657.CAC	DNA DataBank of Japan	JGAS00000000119	https://ddbj.nig.ac.jp/jga/viewer/view/study/JGAS00000000119
blood for sample CNhi10657.GCT	CAGE library preparation	HiSeq2500	Illumina	RNA-seq for year 1 control CNhi10657.GCT	CNhi10657.GCT	DNA DataBank of Japan	JGAS00000000119	https://ddbj.nig.ac.jp/jga/viewer/view/study/JGAS00000000119
blood for sample CNhi10654.AGT	CAGE library preparation	HiSeq2500	Illumina	RNA-seq for year 1 parkinsons disease CNhi10654.AGT	CNhi10654.AGT	DNA DataBank of Japan	JGAS00000000119	https://ddbj.nig.ac.jp/jga/viewer/view/study/JGAS00000000119
blood for sample CNhi10654.GCG	CAGE library preparation	HiSeq2500	Illumina	RNA-seq for year 1 parkinsons disease CNhi10654.GCG	CNhi10654.GCG	DNA DataBank of Japan	JGAS00000000119	https://ddbj.nig.ac.jp/jga/viewer/view/study/JGAS00000000119
blood for sample CNhi10654.ATG	CAGE library preparation	HiSeq2500	Illumina	RNA-seq for year 1 parkinsons disease CNhi10654.ATG	CNhi10654.ATG	DNA DataBank of Japan	JGAS00000000119	https://ddbj.nig.ac.jp/jga/viewer/view/study/JGAS00000000119
blood for sample CNhi10654.TAC	CAGE library preparation	HiSeq2500	Illumina	RNA-seq for year 1 parkinsons disease CNhi10654.TAC	CNhi10654.TAC	DNA DataBank of Japan	JGAS00000000119	https://ddbj.nig.ac.jp/jga/viewer/view/study/JGAS00000000119
blood for sample CNhi10654.ACG	CAGE library preparation	HiSeq2500	Illumina	RNA-seq for year 1 parkinsons disease CNhi10654.ACG	CNhi10654.ACG	DNA DataBank of Japan	JGAS00000000119	https://ddbj.nig.ac.jp/jga/viewer/view/study/JGAS00000000119
blood for sample CNhi10654.GCT	CAGE library preparation	HiSeq2500	Illumina	RNA-seq for year 1 parkinsons disease CNhi10654.GCT	CNhi10654.GCT	DNA DataBank of Japan	JGAS00000000119	https://ddbj.nig.ac.jp/jga/viewer/view/study/JGAS00000000119
blood for sample CNhi10655.ACC	CAGE library preparation	HiSeq2500	Illumina	RNA-seq for year 1 parkinsons disease CNhi10655.ACC	CNhi10655.ACC	DNA DataBank of Japan	JGAS00000000119	https://ddbj.nig.ac.jp/jga/viewer/view/study/JGAS00000000119
blood for sample CNhi10655.CAC	CAGE library preparation	HiSeq2500	Illumina	RNA-seq for year 1 parkinsons disease CNhi10655.CAC	CNhi10655.CAC	DNA DataBank of Japan	JGAS00000000119	https://ddbj.nig.ac.jp/jga/viewer/view/study/JGAS00000000119
blood for sample CNhi10655.ATG	CAGE library preparation	HiSeq2500	Illumina	RNA-seq for year 1 parkinsons disease CNhi10655.ATG	CNhi10655.ATG	DNA DataBank of Japan	JGAS00000000119	https://ddbj.nig.ac.jp/jga/viewer/view/study/JGAS00000000119
blood for sample CNhi10655.TAC	CAGE library preparation	HiSeq2500	Illumina	RNA-seq for year 1 parkinsons disease CNhi10655.TAC	CNhi10655.TAC	DNA DataBank of Japan	JGAS00000000119	https://ddbj.nig.ac.jp/jga/viewer/view/study/JGAS00000000119
blood for sample CNhi10655.ACG	CAGE library preparation	HiSeq2500	Illumina	RNA-seq for year 1 parkinsons disease CNhi10655.ACG	CNhi10655.ACG	DNA DataBank of Japan	JGAS00000000119	https://ddbj.nig.ac.jp/jga/viewer/view/study/JGAS00000000119
blood for sample CNhi10655.GCT	CAGE library preparation	HiSeq2500	Illumina	RNA-seq for year 1 parkinsons disease CNhi10655.GCT	CNhi10655.GCT	DNA DataBank of Japan	JGAS00000000119	https://ddbj.nig.ac.jp/jga/viewer/view/study/JGAS00000000119
blood for sample CNhi10656.ACC	CAGE library preparation	HiSeq2500	Illumina	RNA-seq for year 1 parkinsons disease CNhi10656.ACC	CNhi10656.ACC	DNA DataBank of Japan	JGAS00000000119	https://ddbj.nig.ac.jp/jga/viewer/view/study/JGAS00000000119
blood for sample CNhi10656.CAC	CAGE library preparation	HiSeq2500	Illumina	RNA-seq for year 1 parkinsons disease CNhi10656.CAC	CNhi10656.CAC	DNA DataBank of Japan	JGAS00000000119	https://ddbj.nig.ac.jp/jga/viewer/view/study/JGAS00000000119
blood for sample CNhi10656.AGT	CAGE library preparation	HiSeq2500	Illumina	RNA-seq for year 1 parkinsons disease CNhi10656.AGT	CNhi10656.AGT	DNA DataBank of Japan	JGAS00000000119	https://ddbj.nig.ac.jp/jga/viewer/view/study/JGAS00000000119
blood for sample CNhi10656.GCG	CAGE library preparation	HiSeq2500	Illumina	RNA-seq for year 1 parkinsons disease CNhi10656.GCG	CNhi10656.GCG	DNA DataBank of Japan	JGAS00000000119	https://ddbj.nig.ac.jp/jga/viewer/view/study/JGAS00000000119
blood for sample CNhi10656.GCT	CAGE library preparation	HiSeq2500	Illumina	RNA-seq for year 1 parkinsons disease CNhi10656.GCT	CNhi10656.GCT	DNA DataBank of Japan	JGAS00000000119	https://ddbj.nig.ac.jp/jga/viewer/view/study/JGAS00000000119
blood for sample CNhi10657.AGT	CAGE library preparation	HiSeq2500	Illumina	RNA-seq for year 1 parkinsons disease CNhi10657.AGT	CNhi10657.AGT	DNA DataBank of Japan	JGAS00000000119	https://ddbj.nig.ac.jp/jga/viewer/view/study/JGAS00000000119
blood for sample CNhi10657.GCG	CAGE library preparation	HiSeq2500	Illumina	RNA-seq for year 1 parkinsons disease CNhi10657.GCG	CNhi10657.GCG	DNA DataBank of Japan	JGAS00000000119	https://ddbj.nig.ac.jp/jga/viewer/view/study/JGAS00000000119
blood for sample CNhi10657.ATG	CAGE library preparation	HiSeq2500	Illumina	RNA-seq for year 1 parkinsons disease CNhi10657.ATG	CNhi10657.ATG	DNA DataBank of Japan	JGAS00000000119	https://ddbj.nig.ac.jp/jga/viewer/view/study/JGAS00000000119
blood for sample CNhi10657.TAC	CAGE library preparation	HiSeq2500	Illumina	RNA-seq for year 1 parkinsons disease CNhi10657.TAC	CNhi10657.TAC	DNA DataBank of Japan	JGAS00000000119	https://ddbj.nig.ac.jp/jga/viewer/view/study/JGAS00000000119
blood for sample CNhi10657.ACG	CAGE library preparation	HiSeq2500	Illumina	RNA-seq for year 1 parkinsons disease CNhi10657.ACG	CNhi10657.ACG	DNA DataBank of Japan	JGAS00000000119	https://ddbj.nig.ac.jp/jga/viewer/view/study/JGAS00000000119
blood for sample CNhi10846.AGT	CAGE library preparation	HiSeq2500	Illumina	RNA-seq for year 1 parkinsons disease CNhi10846.AGT	CNhi10846.AGT	DNA DataBank of Japan	JGAS00000000119	https://ddbj.nig.ac.jp/jga/viewer/view/study/JGAS00000000119
blood for sample CNhi10846.GCG	CAGE library preparation	HiSeq2500	Illumina	RNA-seq for year 1 parkinsons disease CNhi10846.GCG	CNhi10846.GCG	DNA DataBank of Japan	JGAS00000000119	https://ddbj.nig.ac.jp/jga/viewer/view/study/JGAS00000000119
blood for sample CNhi10846.ATG	CAGE library preparation	HiSeq2500	Illumina	RNA-seq for year 1 parkinsons disease CNhi10846.ATG	CNhi10846.ATG	DNA DataBank of Japan	JGAS00000000119	https://ddbj.nig.ac.jp/jga/viewer/view/study/JGAS00000000119
blood for sample CNhi10846.TAC	CAGE library preparation	HiSeq2500	Illumina	RNA-seq for year 1 parkinsons disease CNhi10846.TAC	CNhi10846.TAC	DNA DataBank of Japan	JGAS00000000119	https://ddbj.nig.ac.jp/jga/viewer/view/study/JGAS00000000119
blood for sample CNhi10846.ACG	CAGE library preparation	HiSeq2500	Illumina	RNA-seq for year 1 parkinsons disease CNhi10846.ACG	CNhi10846.ACG	DNA DataBank of Japan	JGAS00000000119	https://ddbj.nig.ac.jp/jga/viewer/view/study/JGAS00000000119
blood for sample CNhi10846.ACC	CAGE library preparation	HiSeq2500	Illumina	RNA-seq for year 2 control CNhi10846.ACC	CNhi10846.ACC	DNA DataBank of Japan	JGAS00000000119	https://ddbj.nig.ac.jp/jga/viewer/view/study/JGAS00000000119
blood for sample CNhi10846.CAC	CAGE library preparation	HiSeq2500	Illumina	RNA-seq for year 2 control CNhi10846.CAC	CNhi10846.CAC	DNA DataBank of Japan	JGAS00000000119	https://ddbj.nig.ac.jp/jga/viewer/view/study/JGAS00000000119
blood for sample CNhi10847.AGT	CAGE library preparation	HiSeq2500	Illumina	RNA-seq for year 2 control CNhi10847.AGT	CNhi10847.AGT	DNA DataBank of Japan	JGAS00000000119	https://ddbj.nig.ac.jp/jga/viewer/view/study/JGAS00000000119
blood for sample CNhi10847.GCG	CAGE library preparation	HiSeq2500	Illumina	RNA-seq for year 2 control CNhi10847.GCG	CNhi10847.GCG	DNA DataBank of Japan	JGAS00000000119	https://ddbj.nig.ac.jp/jga/viewer/view/study/JGAS00000000119
blood for sample CNhi10848.ATG	CAGE library preparation	HiSeq2500	Illumina	RNA-seq for year 2 control CNhi10848.ATG	CNhi10848.ATG	DNA DataBank of Japan	JGAS00000000119	https://ddbj.nig.ac.jp/jga/viewer/view/study/JGAS00000000119
blood for sample CNhi10848.TAC	CAGE library preparation	HiSeq2500	Illumina	RNA-seq for year 2 control CNhi10848.TAC	CNhi10848.TAC	DNA DataBank of Japan	JGAS00000000119	https://ddbj.nig.ac.jp/jga/viewer/view/study/JGAS00000000119
blood for sample CNhi10848.ACG	CAGE library preparation	HiSeq2500	Illumina	RNA-seq for year 2 control CNhi10848.ACG	CNhi10848.ACG	DNA DataBank of Japan	JGAS00000000119	https://ddbj.nig.ac.jp/jga/viewer/view/study/JGAS00000000119
blood for sample CNhi10849.ACC	CAGE library preparation	HiSeq2500	Illumina	RNA-seq for year 2 control CNhi10849.ACC	CNhi10849.ACC	DNA DataBank of Japan	JGAS00000000119	https://ddbj.nig.ac.jp/jga/viewer/view/study/JGAS00000000119
blood for sample CNhi10849.CAC	CAGE library preparation	HiSeq2500	Illumina	RNA-seq for year 2 control CNhi10849.CAC	CNhi10849.CAC	DNA DataBank of Japan	JGAS00000000119	https://ddbj.nig.ac.jp/jga/viewer/view/study/JGAS00000000119
blood for sample CNhi10849.GCT	CAGE library preparation	HiSeq2500	Illumina	RNA-seq for year 2 control CNhi10849.GCT	CNhi10849.GCT	DNA DataBank of Japan	JGAS00000000119	https://ddbj.nig.ac.jp/jga/viewer/view/study/JGAS00000000119
blood for sample CNhi10846.GCT	CAGE library preparation	HiSeq2500	Illumina	RNA-seq for year 2 parkinsons disease CNhi10846.GCT	CNhi10846.GCT	DNA DataBank of Japan	JGAS00000000119	https://ddbj.nig.ac.jp/jga/viewer/view/study/JGAS00000000119
blood for sample CNhi10847.ACC	CAGE library preparation	HiSeq2500	Illumina	RNA-seq for year 2 parkinsons disease CNhi10847.ACC	CNhi10847.ACC	DNA DataBank of Japan	JGAS00000000119	https://ddbj.nig.ac.jp/jga/viewer/view/study/JGAS00000000119
blood for sample CNhi10847.CAC	CAGE library preparation	HiSeq2500	Illumina	RNA-seq for year 2 parkinsons disease CNhi10847.CAC	CNhi10847.CAC	DNA DataBank of Japan	JGAS00000000119	https://ddbj.nig.ac.jp/jga/viewer/view/study/JGAS00000000119
blood for sample CNhi10847.ATG	CAGE library preparation	HiSeq2500	Illumina	RNA-seq for year 2 parkinsons disease CNhi10847.ATG	CNhi10847.ATG	DNA DataBank of Japan	JGAS00000000119	https://ddbj.nig.ac.jp/jga/viewer/view/study/JGAS00000000119
blood for sample CNhi10847.TAC	CAGE library preparation	HiSeq2500	Illumina	RNA-seq for year 2 parkinsons disease CNhi10847.TAC	CNhi10847.TAC	DNA DataBank of Japan	JGAS00000000119	https://ddbj.nig.ac.jp/jga/viewer/view/study/JGAS00000000119
blood for sample CNhi10847.ACG	CAGE library preparation	HiSeq2500	Illumina	RNA-seq for year 2 parkinsons disease CNhi10847.ACG	CNhi10847.ACG	DNA DataBank of Japan	JGAS00000000119	https://ddbj.nig.ac.jp/jga/viewer/view/study/JGAS00000000119
blood for sample CNhi10847.GCT	CAGE library preparation	HiSeq2500	Illumina	RNA-seq for year 2 parkinsons disease CNhi10847.GCT	CNhi10847.GCT	DNA DataBank of Japan	JGAS00000000119	https://ddbj.nig.ac.jp/jga/viewer/view/study/JGAS00000000119
blood for sample CNhi10848.ACC	CAGE library preparation	HiSeq2500	Illumina	RNA-seq for year 2 parkinsons disease CNhi10848.ACC	CNhi10848.ACC	DNA DataBank of Japan	JGAS00000000119	https://ddbj.nig.ac.jp/jga/viewer/view/study/JGAS00000000119
blood for sample CNhi10848.CAC	CAGE library preparation	HiSeq2500	Illumina	RNA-seq for year 2 parkinsons disease CNhi10848.CAC	CNhi10848.CAC	DNA DataBank of Japan	JGAS00000000119	https://ddbj.nig.ac.jp/jga/viewer/view/study/JGAS00000000119
blood for sample CNhi10848.AGT	CAGE library preparation	HiSeq2500	Illumina	RNA-seq for year 2 parkinsons disease CNhi10848.AGT	CNhi10848.AGT	DNA DataBank of Japan	JGAS00000000119	https://ddbj.nig.ac.jp/jga/viewer/view/study/JGAS00000000119
blood for sample CNhi10848.GCG	CAGE library preparation	HiSeq2500	Illumina	RNA-seq for year 2 parkinsons disease CNhi10848.GCG	CNhi10848.GCG	DNA DataBank of Japan	JGAS00000000119	https://ddbj.nig.ac.jp/jga/viewer/view/study/JGAS00000000119
blood for sample CNhi10848.GCT	CAGE library preparation	HiSeq2500	Illumina	RNA-seq for year 2 parkinsons disease CNhi10848.GCT	CNhi10848.GCT	DNA DataBank of Japan	JGAS00000000119	https://ddbj.nig.ac.jp/jga/viewer/view/study/JGAS00000000119
blood for sample CNhi10849.AGT	CAGE library preparation	HiSeq2500	Illumina	RNA-seq for year 2 parkinsons disease CNhi10849.AGT	CNhi10849.AGT	DNA DataBank of Japan	JGAS00000000119	https://ddbj.nig.ac.jp/jga/viewer/view/study/JGAS00000000119
blood for sample CNhi10849.GCG	CAGE library preparation	HiSeq2500	Illumina	RNA-seq for year 2 parkinsons disease CNhi10849.GCG	CNhi10849.GCG	DNA DataBank of Japan	JGAS00000000119	https://ddbj.nig.ac.jp/jga/viewer/view/study/JGAS00000000119
blood for sample CNhi10849.ATG	CAGE library preparation	HiSeq2500	Illumina	RNA-seq for year 2 parkinsons disease CNhi10849.ATG	CNhi10849.ATG	DNA DataBank of Japan	JGAS00000000119	https://ddbj.nig.ac.jp/jga/viewer/view/study/JGAS00000000119
blood for sample CNhi10849.TAC	CAGE library preparation	HiSeq2500	Illumina	RNA-seq for year 2 parkinsons disease CNhi10849.TAC	CNhi10849.TAC	DNA DataBank of Japan	JGAS00000000119	https://ddbj.nig.ac.jp/jga/viewer/view/study/JGAS00000000119
blood for sample CNhi10849.ACG	CAGE library preparation	HiSeq2500	Illumina	RNA-seq for year 2 parkinsons disease CNhi10849.ACG	CNhi10849.ACG	DNA DataBank of Japan	JGAS00000000119	https://ddbj.nig.ac.jp/jga/viewer/view/study/JGAS00000000119
