# Supplementary material for: Multi-year whole-blood transcriptome data for the study of onset and progression of Parkinson’s Disease
Source: Sci Data. 2019 Apr 5;6:20. doi: 10.1038/s41597-019-0022-9 (PMC6472336; doi:10.1038/s41597-019-0022-9)
Supplement: Supplementary file 1 — Download metadata file [file 41597_2019_22_MOESM1_ESM.zip › s_Carninci322A_study.txt]

Source Name	Characteristics[organism]	Term Source REF	Term Accession Number	Characteristics[organism part]	Term Source REF	Term Accession Number	Protocol REF	Sample Name	Factor Value[age]	Factor Value[disease duration]	Factor Value[sex]	Factor Value[H and Y scale score]	Factor Value[experimental condition]
healthy control patient	Homo sapiens	NCBITaxon	NCBITaxon:9607	blood	UBERON	UBERON:0000178	Blood sample collection	blood for sample CNhi10654.ACC	83	na	F	na	year 1 control
healthy control patient	Homo sapiens	NCBITaxon	NCBITaxon:9607	blood	UBERON	UBERON:0000178	Blood sample collection	blood for sample CNhi10654.CAC	54	na	M	na	year 1 control
healthy control patient	Homo sapiens	NCBITaxon	NCBITaxon:9607	blood	UBERON	UBERON:0000178	Blood sample collection	blood for sample CNhi10655.AGT	64	na	M	na	year 1 control
healthy control patient	Homo sapiens	NCBITaxon	NCBITaxon:9607	blood	UBERON	UBERON:0000178	Blood sample collection	blood for sample CNhi10655.GCG	73	na	F	na	year 1 control
healthy control patient	Homo sapiens	NCBITaxon	NCBITaxon:9607	blood	UBERON	UBERON:0000178	Blood sample collection	blood for sample CNhi10656.ATG	78	na	F	na	year 1 control
healthy control patient	Homo sapiens	NCBITaxon	NCBITaxon:9607	blood	UBERON	UBERON:0000178	Blood sample collection	blood for sample CNhi10656.TAC	62	na	M	na	year 1 control
healthy control patient	Homo sapiens	NCBITaxon	NCBITaxon:9607	blood	UBERON	UBERON:0000178	Blood sample collection	blood for sample CNhi10656.ACG	60	na	F	na	year 1 control
healthy control patient	Homo sapiens	NCBITaxon	NCBITaxon:9607	blood	UBERON	UBERON:0000178	Blood sample collection	blood for sample CNhi10657.ACC	64	na	F	na	year 1 control
healthy control patient	Homo sapiens	NCBITaxon	NCBITaxon:9607	blood	UBERON	UBERON:0000178	Blood sample collection	blood for sample CNhi10657.CAC	50	na	F	na	year 1 control
healthy control patient	Homo sapiens	NCBITaxon	NCBITaxon:9607	blood	UBERON	UBERON:0000178	Blood sample collection	blood for sample CNhi10657.GCT	67	na	M	na	year 1 control
Parkinsons disease patient at an early stage of disease progression	Homo sapiens	NCBITaxon	NCBITaxon:9607	blood	UBERON	UBERON:0000178	Blood sample collection	blood for sample CNhi10654.AGT	67	1	F	1	year 1 parkinsons disease
Parkinsons disease patient at an early stage of disease progression	Homo sapiens	NCBITaxon	NCBITaxon:9607	blood	UBERON	UBERON:0000178	Blood sample collection	blood for sample CNhi10654.GCG	75	1	M	2	year 1 parkinsons disease
Parkinsons disease patient at an early stage of disease progression	Homo sapiens	NCBITaxon	NCBITaxon:9607	blood	UBERON	UBERON:0000178	Blood sample collection	blood for sample CNhi10654.ATG	74	3	M	2	year 1 parkinsons disease
Parkinsons disease patient at an early stage of disease progression	Homo sapiens	NCBITaxon	NCBITaxon:9607	blood	UBERON	UBERON:0000178	Blood sample collection	blood for sample CNhi10654.TAC	64	1	F	2	year 1 parkinsons disease
Parkinsons disease patient at an early stage of disease progression	Homo sapiens	NCBITaxon	NCBITaxon:9607	blood	UBERON	UBERON:0000178	Blood sample collection	blood for sample CNhi10654.ACG	49	2	M	2	year 1 parkinsons disease
Parkinsons disease patient at an early stage of disease progression	Homo sapiens	NCBITaxon	NCBITaxon:9607	blood	UBERON	UBERON:0000178	Blood sample collection	blood for sample CNhi10654.GCT	60	1	F	1	year 1 parkinsons disease
Parkinsons disease patient at an early stage of disease progression	Homo sapiens	NCBITaxon	NCBITaxon:9607	blood	UBERON	UBERON:0000178	Blood sample collection	blood for sample CNhi10655.ACC	67	1	F	2	year 1 parkinsons disease
Parkinsons disease patient at an early stage of disease progression	Homo sapiens	NCBITaxon	NCBITaxon:9607	blood	UBERON	UBERON:0000178	Blood sample collection	blood for sample CNhi10655.CAC	44	1	M	1	year 1 parkinsons disease
Parkinsons disease patient at an early stage of disease progression	Homo sapiens	NCBITaxon	NCBITaxon:9607	blood	UBERON	UBERON:0000178	Blood sample collection	blood for sample CNhi10655.ATG	62	2	F	1	year 1 parkinsons disease
Parkinsons disease patient at an early stage of disease progression	Homo sapiens	NCBITaxon	NCBITaxon:9607	blood	UBERON	UBERON:0000178	Blood sample collection	blood for sample CNhi10655.TAC	71	2	M	1	year 1 parkinsons disease
Parkinsons disease patient at an early stage of disease progression	Homo sapiens	NCBITaxon	NCBITaxon:9607	blood	UBERON	UBERON:0000178	Blood sample collection	blood for sample CNhi10655.ACG	73	1	F	1	year 1 parkinsons disease
Parkinsons disease patient at an early stage of disease progression	Homo sapiens	NCBITaxon	NCBITaxon:9607	blood	UBERON	UBERON:0000178	Blood sample collection	blood for sample CNhi10655.GCT	75	1	F	1	year 1 parkinsons disease
Parkinsons disease patient at an early stage of disease progression	Homo sapiens	NCBITaxon	NCBITaxon:9607	blood	UBERON	UBERON:0000178	Blood sample collection	blood for sample CNhi10656.ACC	61	3	M	1	year 1 parkinsons disease
Parkinsons disease patient at an early stage of disease progression	Homo sapiens	NCBITaxon	NCBITaxon:9607	blood	UBERON	UBERON:0000178	Blood sample collection	blood for sample CNhi10656.CAC	60	3	F	2	year 1 parkinsons disease
Parkinsons disease patient at an early stage of disease progression	Homo sapiens	NCBITaxon	NCBITaxon:9607	blood	UBERON	UBERON:0000178	Blood sample collection	blood for sample CNhi10656.AGT	58	3	F	1	year 1 parkinsons disease
Parkinsons disease patient at an early stage of disease progression	Homo sapiens	NCBITaxon	NCBITaxon:9607	blood	UBERON	UBERON:0000178	Blood sample collection	blood for sample CNhi10656.GCG	50	1	F	2	year 1 parkinsons disease
Parkinsons disease patient at an early stage of disease progression	Homo sapiens	NCBITaxon	NCBITaxon:9607	blood	UBERON	UBERON:0000178	Blood sample collection	blood for sample CNhi10656.GCT	68	2	F	2	year 1 parkinsons disease
Parkinsons disease patient at an early stage of disease progression	Homo sapiens	NCBITaxon	NCBITaxon:9607	blood	UBERON	UBERON:0000178	Blood sample collection	blood for sample CNhi10657.AGT	70	2	F	2	year 1 parkinsons disease
Parkinsons disease patient at an early stage of disease progression	Homo sapiens	NCBITaxon	NCBITaxon:9607	blood	UBERON	UBERON:0000178	Blood sample collection	blood for sample CNhi10657.GCG	67	2	F	2	year 1 parkinsons disease
Parkinsons disease patient at an early stage of disease progression	Homo sapiens	NCBITaxon	NCBITaxon:9607	blood	UBERON	UBERON:0000178	Blood sample collection	blood for sample CNhi10657.ATG	70	1	F	1	year 1 parkinsons disease
Parkinsons disease patient at an early stage of disease progression	Homo sapiens	NCBITaxon	NCBITaxon:9607	blood	UBERON	UBERON:0000178	Blood sample collection	blood for sample CNhi10657.TAC	76	1	F	1	year 1 parkinsons disease
Parkinsons disease patient at an early stage of disease progression	Homo sapiens	NCBITaxon	NCBITaxon:9607	blood	UBERON	UBERON:0000178	Blood sample collection	blood for sample CNhi10657.ACG	65	1	F	1	year 1 parkinsons disease
Parkinsons disease patient at an early stage of disease progression	Homo sapiens	NCBITaxon	NCBITaxon:9607	blood	UBERON	UBERON:0000178	Blood sample collection	blood for sample CNhi10846.AGT	73	4	F	1	year 1 parkinsons disease
Parkinsons disease patient at an early stage of disease progression	Homo sapiens	NCBITaxon	NCBITaxon:9607	blood	UBERON	UBERON:0000178	Blood sample collection	blood for sample CNhi10846.GCG	45	2	M	2	year 1 parkinsons disease
Parkinsons disease patient at an early stage of disease progression	Homo sapiens	NCBITaxon	NCBITaxon:9607	blood	UBERON	UBERON:0000178	Blood sample collection	blood for sample CNhi10846.ATG	61	4	M	1	year 1 parkinsons disease
Parkinsons disease patient at an early stage of disease progression	Homo sapiens	NCBITaxon	NCBITaxon:9607	blood	UBERON	UBERON:0000178	Blood sample collection	blood for sample CNhi10846.TAC	47	3.5	M	1	year 1 parkinsons disease
Parkinsons disease patient at an early stage of disease progression	Homo sapiens	NCBITaxon	NCBITaxon:9607	blood	UBERON	UBERON:0000178	Blood sample collection	blood for sample CNhi10846.ACG	62	4	M	2	year 1 parkinsons disease
healthy control patient	Homo sapiens	NCBITaxon	NCBITaxon:9607	blood	UBERON	UBERON:0000178	Blood sample collection	blood for sample CNhi10846.ACC	79	na	F	na	year 2 control
healthy control patient	Homo sapiens	NCBITaxon	NCBITaxon:9607	blood	UBERON	UBERON:0000178	Blood sample collection	blood for sample CNhi10846.CAC	76	na	F	na	year 2 control
healthy control patient	Homo sapiens	NCBITaxon	NCBITaxon:9607	blood	UBERON	UBERON:0000178	Blood sample collection	blood for sample CNhi10847.AGT	72	na	M	na	year 2 control
healthy control patient	Homo sapiens	NCBITaxon	NCBITaxon:9607	blood	UBERON	UBERON:0000178	Blood sample collection	blood for sample CNhi10847.GCG	78	na	M	na	year 2 control
healthy control patient	Homo sapiens	NCBITaxon	NCBITaxon:9607	blood	UBERON	UBERON:0000178	Blood sample collection	blood for sample CNhi10848.ATG	75	na	M	na	year 2 control
healthy control patient	Homo sapiens	NCBITaxon	NCBITaxon:9607	blood	UBERON	UBERON:0000178	Blood sample collection	blood for sample CNhi10848.TAC	55	na	F	na	year 2 control
healthy control patient	Homo sapiens	NCBITaxon	NCBITaxon:9607	blood	UBERON	UBERON:0000178	Blood sample collection	blood for sample CNhi10848.ACG	73	na	F	na	year 2 control
healthy control patient	Homo sapiens	NCBITaxon	NCBITaxon:9607	blood	UBERON	UBERON:0000178	Blood sample collection	blood for sample CNhi10849.ACC	43	na	M	na	year 2 control
healthy control patient	Homo sapiens	NCBITaxon	NCBITaxon:9607	blood	UBERON	UBERON:0000178	Blood sample collection	blood for sample CNhi10849.CAC	53	na	F	na	year 2 control
healthy control patient	Homo sapiens	NCBITaxon	NCBITaxon:9607	blood	UBERON	UBERON:0000178	Blood sample collection	blood for sample CNhi10849.GCT	42	na	M	na	year 2 control
Parkinsons disease patient at an early stage of disease progression	Homo sapiens	NCBITaxon	NCBITaxon:9607	blood	UBERON	UBERON:0000178	Blood sample collection	blood for sample CNhi10846.GCT	76	1	M	2	year 2 parkinsons disease
Parkinsons disease patient at an early stage of disease progression	Homo sapiens	NCBITaxon	NCBITaxon:9607	blood	UBERON	UBERON:0000178	Blood sample collection	blood for sample CNhi10847.ACC	65	1	F	2	year 2 parkinsons disease
Parkinsons disease patient at an early stage of disease progression	Homo sapiens	NCBITaxon	NCBITaxon:9607	blood	UBERON	UBERON:0000178	Blood sample collection	blood for sample CNhi10847.CAC	50	2	M	2	year 2 parkinsons disease
Parkinsons disease patient at an early stage of disease progression	Homo sapiens	NCBITaxon	NCBITaxon:9607	blood	UBERON	UBERON:0000178	Blood sample collection	blood for sample CNhi10847.ATG	61	1	F	2	year 2 parkinsons disease
Parkinsons disease patient at an early stage of disease progression	Homo sapiens	NCBITaxon	NCBITaxon:9607	blood	UBERON	UBERON:0000178	Blood sample collection	blood for sample CNhi10847.TAC	68	1	F	1	year 2 parkinsons disease
Parkinsons disease patient at an early stage of disease progression	Homo sapiens	NCBITaxon	NCBITaxon:9607	blood	UBERON	UBERON:0000178	Blood sample collection	blood for sample CNhi10847.ACG	45	1	M	2	year 2 parkinsons disease
Parkinsons disease patient at an early stage of disease progression	Homo sapiens	NCBITaxon	NCBITaxon:9607	blood	UBERON	UBERON:0000178	Blood sample collection	blood for sample CNhi10847.GCT	74	1	F	1	year 2 parkinsons disease
Parkinsons disease patient at an early stage of disease progression	Homo sapiens	NCBITaxon	NCBITaxon:9607	blood	UBERON	UBERON:0000178	Blood sample collection	blood for sample CNhi10848.ACC	76	1	F	1	year 2 parkinsons disease
Parkinsons disease patient at an early stage of disease progression	Homo sapiens	NCBITaxon	NCBITaxon:9607	blood	UBERON	UBERON:0000178	Blood sample collection	blood for sample CNhi10848.CAC	62	3	M	1	year 2 parkinsons disease
Parkinsons disease patient at an early stage of disease progression	Homo sapiens	NCBITaxon	NCBITaxon:9607	blood	UBERON	UBERON:0000178	Blood sample collection	blood for sample CNhi10848.AGT	69	2	F	2	year 2 parkinsons disease
Parkinsons disease patient at an early stage of disease progression	Homo sapiens	NCBITaxon	NCBITaxon:9607	blood	UBERON	UBERON:0000178	Blood sample collection	blood for sample CNhi10848.GCG	71	2	F	2	year 2 parkinsons disease
Parkinsons disease patient at an early stage of disease progression	Homo sapiens	NCBITaxon	NCBITaxon:9607	blood	UBERON	UBERON:0000178	Blood sample collection	blood for sample CNhi10848.GCT	68	2	F	2	year 2 parkinsons disease
Parkinsons disease patient at an early stage of disease progression	Homo sapiens	NCBITaxon	NCBITaxon:9607	blood	UBERON	UBERON:0000178	Blood sample collection	blood for sample CNhi10849.AGT	74	4	F	1	year 2 parkinsons disease
Parkinsons disease patient at an early stage of disease progression	Homo sapiens	NCBITaxon	NCBITaxon:9607	blood	UBERON	UBERON:0000178	Blood sample collection	blood for sample CNhi10849.GCG	45	2	M	1	year 2 parkinsons disease
Parkinsons disease patient at an early stage of disease progression	Homo sapiens	NCBITaxon	NCBITaxon:9607	blood	UBERON	UBERON:0000178	Blood sample collection	blood for sample CNhi10849.ATG	62	4	M	1	year 2 parkinsons disease
Parkinsons disease patient at an early stage of disease progression	Homo sapiens	NCBITaxon	NCBITaxon:9607	blood	UBERON	UBERON:0000178	Blood sample collection	blood for sample CNhi10849.TAC	48	3.5	M	1	year 2 parkinsons disease
Parkinsons disease patient at an early stage of disease progression	Homo sapiens	NCBITaxon	NCBITaxon:9607	blood	UBERON	UBERON:0000178	Blood sample collection	blood for sample CNhi10849.ACG	63	4	M	3	year 2 parkinsons disease
