# Supplementary material for: Multi-year whole-blood transcriptome data for the study of onset and progression of Parkinson’s Disease
Source: Sci Data. 2019 Apr 5;6:20. doi: 10.1038/s41597-019-0022-9 (PMC6472336; doi:10.1038/s41597-019-0022-9)
Supplement: Supplementary file 1 — Download metadata file [file 41597_2019_22_MOESM1_ESM.zip › i_Investigation.txt]

# Investigation File generated for Scientific Data with Investigation File Authoring Tool version 0.1.0 on 06/02/2019 - This metadata file is CC0
ONTOLOGY SOURCE REFERENCE
Term Source Name	NCBITaxon	UBERON	OBI	PATO	NBO	MS	CMO	XCO	ERO	EFO
Term Source File	http://data.bioontology.org/ontologies/NCBITAXON	http://data.bioontology.org/ontologies/UBERON	http://data.bioontology.org/ontologies/OBI	http://data.bioontology.org/ontologies/PATO	http://data.bioontology.org/ontologies/NBO	http://data.bioontology.org/ontologies/MS	http://data.bioontology.org/ontologies/CMO	http://data.bioontology.org/ontologies/XCO	http://data.bioontology.org/ontologies/ERO	http://data.bioontology.org/ontologies/EFO
Term Source Version	2016AB	releases/2014-06-15	2014-08-18	unknown	2012-07-09	4.0.1	2.41	4.18	2013-08-02	2.104
Term Source Description	National Center for Biotechnology Information (NCBI) Organismal Classification	Uber Anatomy Ontology	Ontology for Biomedical Investigations	Phenotypic Quality Ontology	Neuro Behavior Ontology	Mass Spectrometry Ontology	Clinical Measurement Ontology	Experimental Conditions Ontology	Eagle-I Research Resource Ontology	Experimental Factor Ontology
INVESTIGATION
Investigation Identifier
Investigation Title
Investigation Description
Investigation Submission Date
Investigation Public Release Date
INVESTIGATION PUBLICATIONS
Investigation PubMed ID
Investigation Publication DOI
Investigation Publication Author List
Investigation Publication Title
Investigation Publication Status
Investigation Publication Status Term Accession Number
Investigation Publication Status Term Source REF
INVESTIGATION CONTACTS
Investigation Person Last Name
Investigation Person Mid Initials
Investigation Person First Name
Investigation Person Address
Investigation Person Phone
Investigation Person Fax
Investigation Person Email
Investigation Person Affiliation
Investigation Person Roles
Investigation Person Roles Term Accession Number
Investigation Person Roles Term Source REF
STUDY
Study Identifier	10.1038/s41597-019-0022-9
Study Title	Multi-year whole-blood transcriptome data for the study of onset and progression of Parkinson’s Disease
Study Submission Date	17/08/2018
Study Public Release Date	05/04/2019
Study Description	https://www.nature.com/articles/s41597-019-0022-9
Study File Name	s_Carninci322A_study.txt
Comment[Subject Keywords]	""
Comment[Manuscript Licence]	CC BY-4.0
Comment[Experimental Metadata Licence]	CC0
Comment[Supplementary Information File Name]
Comment[Supplementary Information File Type]
Comment[Supplementary Information File URL]
Comment[Data Repository]	DNA DataBank of Japan
Comment[Data Record Accession]	JGAS00000000119
Comment[Data Record URI]	https://ddbj.nig.ac.jp/jga/viewer/view/study/JGAS00000000119
STUDY DESIGN DESCRIPTORS
Study Design Type	disease state design	transcription profiling design	parallel group design
Study Design Type Term Accession Number	OBI:0001293	OBI:0001430	OBI:0500006
Study Design Type Term Source REF	OBI	OBI	OBI
STUDY PUBLICATIONS
Study PubMed ID
Study Publication DOI
Study Publication Author List
Study Publication Title
Study Publication Status
Study Publication Status Term Accession Number
Study Publication Status Term Source REF
STUDY FACTORS
Study Factor Name	age	disease duration	sex	H and Y scale score	experimental condition
Study Factor Type	age	duration of disease	biological sex	disease severity measurement	experimental condition
Study Factor Type Term Accession Number	PATO:0000011	PATO:0001990	PATO:0000047	CMO:0001109	XCO:0000000
Study Factor Type Term Source REF	PATO	NBO	MS	CMO	XCO
STUDY ASSAYS
Study Assay Measurement Type	transcription profiling assay
Study Assay Measurement Type Term Accession Number	OBI:0000424
Study Assay Measurement Type Term Source REF	ERO
Study Assay Technology Type	RNA sequencing
Study Assay Technology Type Term Accession Number	ERO:0001658
Study Assay Technology Type Term Source REF	ERO
Study Assay Technology Platform	instrument; manufacturer
Study Assay File Name	a_Carninci322A_assay.txt
STUDY PROTOCOLS
Study Protocol Name	Blood sample collection	CAGE library preparation
Study Protocol Type	sample collection protocol	RNA sequencing
Study Protocol Type Term Accession Number	http://www.ebi.ac.uk/efo/EFO_0005518	ERO:0001658
Study Protocol Type Term Source REF	EFO	ERO
Study Protocol Description		
Study Protocol URI	""	""
Study Protocol Version		
Study Protocol Parameters Name	""	instrument; manufacturer
Study Protocol Parameters Name Term Accession Number	""	""
Study Protocol Parameters Name Term Source REF	""	""
Study Protocol Components Name	""	""
Study Protocol Components Type	""	""
Study Protocol Components Type Term Accession Number	""	""
Study Protocol Components Type Term Source REF	""	""
STUDY CONTACTS
Study Person Last Name	Valentine	Hashimoto	Fukuhara	Saiki	Ishikawa	Hattori	Carninci
Study Person First Name	Matthew N. Z.	Kosuke	Takeshi	Shinji	Kei-ichi	Nobutaka	Piero
Study Person Mid Initials
Study Person Email	""	""	""	""	""	""	carninci@riken.jp
Study Person Phone
Study Person Fax
Study Person Address
Study Person Affiliation	Division of Genomic Medicine, RIKEN Center for Integrative Medical Sciences, Yokohama, Japan	Division of Genomic Medicine, RIKEN Center for Integrative Medical Sciences, Yokohama, Japan	Department of Neurology, Juntendo University School of Medicine, Tokyo, Japan	Department of Neurology, Juntendo University School of Medicine, Tokyo, Japan	Department of Neurology, Juntendo University School of Medicine, Tokyo, Japan	Department of Neurology, Juntendo University School of Medicine, Tokyo, Japan	Division of Genomic Medicine, RIKEN Center for Integrative Medical Sciences, Yokohama, Japan
Study Person Roles
Study Person Roles Term Accession Number
Study Person Roles Term Source REF
Comment[Study Person ORCID]	""	""	""	""	""	""	""
Comment[Funder]
Comment[FundRef ID]
Comment[Funder Term Source REF]
Comment[Grant Identifier]
